# Supplementary material for: High Prevalence of Livestock-Associated Methicillin-Resistant Staphylococcus aureus in Hungarian Pig Farms and Genomic Evidence for the Spillover of the Pathogen to Humans
Source: Transbound Emerg Dis. 2023 Feb 21;2023:5540019. doi: 10.1155/2023/5540019 (PMC12017024; doi:10.1155/2023/5540019)
Supplement: Supplementary Materials — S1: Bioinformatic pipeline of the single nucleotide polymorphism (SNP) analysis of methicillin-resistant Staphylococcus aureus strains. S2: Major characteristics of methicillin-resistant Staphylococcus aureus strains included in the study. S3: Discrepancies between antimicrobial resistance phenotype and genotype in 56 swine-related livestock-associated methicillin-resistant Staphylococcus aureus isolates. S4: Core genome multilocus sequence typing (cgMLST) and single nucleotide polymorphism (SNP) distance matrices of the livestock-associated methicillin-resistant Staphylococcus aureus isolates. S5: Relatedness of Hungarian and Danish methicillin-resistant Staphylococcus aureus clonal complex (CC) 398 isolates based on the core genome multilocus sequence typing (cgMLST) analysis. [file 5540019.f1.zip]

Archive with 5 entries (5 files):
- Supporting Information S1 (2).docx
- Supporting Information S2 (2).txt
- Supporting Information S3 (1).docx
- Supporting Information S4 (2).txt
- Supporting Information S5 (2).docx
