# Supplementary material for: High Prevalence of Livestock-Associated Methicillin-Resistant Staphylococcus aureus in Hungarian Pig Farms and Genomic Evidence for the Spillover of the Pathogen to Humans
Source: Transbound Emerg Dis. 2023 Feb 21;2023:5540019. doi: 10.1155/2023/5540019 (PMC12017024; doi:10.1155/2023/5540019)
Supplement: Supplementary Materials — S1: Bioinformatic pipeline of the single nucleotide polymorphism (SNP) analysis of methicillin-resistant Staphylococcus aureus strains. S2: Major characteristics of methicillin-resistant Staphylococcus aureus strains included in the study. S3: Discrepancies between antimicrobial resistance phenotype and genotype in 56 swine-related livestock-associated methicillin-resistant Staphylococcus aureus isolates. S4: Core genome multilocus sequence typing (cgMLST) and single nucleotide polymorphism (SNP) distance matrices of the livestock-associated methicillin-resistant Staphylococcus aureus isolates. S5: Relatedness of Hungarian and Danish methicillin-resistant Staphylococcus aureus clonal complex (CC) 398 isolates based on the core genome multilocus sequence typing (cgMLST) analysis. [file 5540019.f1.zip › Supporting Information S2 (2).txt]

Supporting Information S2 | Major characteristics of methicillin-resistant Staphylococcus aureus strains included in the study
N/A = not investigated										MIC Values of Antimicrobial Susceptibility Testing (mg/L)																			Antimicrobial Resistance Genes Identified by ResFinder 4.1
Isolate No.	Isolate	Farm ID	Place of Isolation	Sample Source	Accession Number	MLST Sequence Type	spa type	SCCmec type	Viruelce Genes	Clindamycin	Tetracycline	Rifampicin	Streptomycin	Fusidic acid	Penicillin	Chloramfenicol	Kanamycin	Tiamulin	Quinupristin/Dalfopristin	Vancomycin	Gentamicin	Trimethoprim	Erythromycin	Ciprofloxacin	Cefoxitin	Linezolid	Mupirocin	Sulfamethoxazole	blaZ	mecA	tet(M)	tet(K)	tet(L)	fexA	aac(6')-aph(2'')	aadD	ant(6)-Ia	ant(9)-Ia	str	erm(A)	erm(B)	erm(C)	lnu(A)	lnu(B)	lsa(E)	vga(A)LC	vga(A)V	vga(E)	fus(C)
1	F01_E1	FARM 01	Szarvas	environment	PRJNA901421	398	t011	Vc(5C2&5)	-	<=0.12	>16	<=0.016	8	<=0.5	>2	8	<=4	1	<=0.5	<=1	<=1	>32	0.5	2	16	2	<=0.5	<=64	blaZ	mecA	tet(M)	tet(K)	-	-	-	-	-	-	-	-	-	-	-	-	-	-	-	-	-
2	F02_E1	FARM 02	Bácsalmás	environment	PRJNA901421	398	t034	Vc(5C2&5)	-	>4	>16	<=0.016	8	<=0.5	>2	8	<=4	>4	2	<=1	<=1	>32	0.5	0.5	16	2	<=0.5	<=64	blaZ	mecA	tet(M)	tet(K)	-	-	-	-	-	ant(9)-Ia	-	-	-	-	-	lnu(B)	lsa(E)	-	-	-	-
3	F03_E1	FARM 03	Bácsalmás	environment	PRJNA901421	398	t034	Vc(5C2&5)	-	>4	>16	<=0.016	>32	<=0.5	>2	8	<=4	>4	4	<=1	<=1	>32	0.5	0.5	16	2	<=0.5	<=64	blaZ	mecA	tet(M)	tet(K)	-	-	-	-	-	ant(9)-Ia	str	-	-	-	-	lnu(B)	lsa(E)	-	-	-	-
4	F04_E1	FARM 04	Tedej	environment	PRJNA901421	398	t4208	Vc(5C2&5)	-	>4	>16	<=0.016	8	<=0.5	>2	64	<=4	>4	4	<=1	<=1	<=2	>8	<=0.25	16	2	<=0.5	<=64	blaZ	mecA	tet(M)	tet(K)	-	fexA	-	-	-	-	-	-	-	erm(C)	-	-	-	vga(A)LC	-	-	-
5	F04_H1	FARM 04	Tedej	human nasal swab	PRJNA901421	398	t011	Vc(5C2&5)	-	>4	>16	<=0.016	8	<=0.5	>2	64	<=4	>4	1	<=1	<=1	<=2	0.5	0.5	16	4	<=0.5	<=64	blaZ	mecA	tet(M)	tet(K)	-	fexA	-	-	-	-	-	-	-	-	-	-	-	vga(A)LC	-	-	-
6	F05_E1	FARM 05	Ormándlak	environment	PRJNA901421	398	t034	Vc(5C2&5)	-	>4	>16	<=0.016	<=4	<=0.5	>2	8	<=4	>4	4	<=1	<=1	>32	1	<=0.25	>16	4	<=0.5	<=64	blaZ	mecA	tet(M)	tet(K)	-	-	-	-	-	ant(9)-Ia	-	-	-	-	-	lnu(B)	lsa(E)	-	-	-	-
7	F06_E1	FARM 06	Dávod	environment	PRJNA901421	398	t011	Vc(5C2&5)	-	>4	>16	<=0.016	16	<=0.5	>2	16	<=4	<=0.5	1	<=1	<=1	<=2	>8	<=0.25	16	2	<=0.5	<=64	blaZ	mecA	-	tet(K)	-	-	-	-	-	ant(9)-Ia	-	erm(A)	-	-	-	-	-	-	-	-	-
8	F07_E1	FARM 07	Hajdúszovát	environment	PRJNA901421	398	t011	Vc(5C2&5)	-	>4	>16	<=0.016	<=4	<=0.5	>2	16	<=4	>4	>4	<=1	<=1	>32	>8	1	16	2	<=0.5	<=64	blaZ	mecA	tet(M)	tet(K)	tet(L)	-	-	-	-	ant(9)-Ia	-	-	erm(B)	-	-	lnu(B)	lsa(E)	-	-	-	-
9	F08_E1	FARM 08	Törökdomb	environment	PRJNA901421	398	t011	Vc(5C2&5)	-	>4	>16	<=0.016	8	<=0.5	>2	16	>64	>4	4	<=1	>16	<=2	>8	8	>16	2	<=0.5	<=64	blaZ	mecA	tet(M)	tet(K)	-	-	aac(6')-aph(2'')	-	-	-	-	-	-	erm(C)	-	-	-	-	vga(A)V	-	-
10	F08_E2	FARM 08	Törökdomb	environment	PRJNA901421	398	t011	Vc(5C2&5)	-	>4	>16	<=0.016	<=4	<=0.5	>2	8	<=4	>4	4	<=1	<=1	>32	0.5	<=0.25	16	2	<=0.5	<=64	blaZ	mecA	tet(M)	tet(K)	-	-	-	-	-	ant(9)-Ia	-	-	-	-	-	-	lsa(E)	-	-	-	-
11	F08_H1	FARM 08	Törökdomb	human nasal swab	PRJNA901421	398	t011	Vc(5C2&5)	-	0.5	>16	<=0.016	8	<=0.5	>2	8	<=4	>4	2	<=1	<=1	<=2	0.5	>8	16	2	<=0.5	<=64	blaZ	mecA	tet(M)	tet(K)	-	-	-	-	-	-	-	-	-	-	-	-	-	-	vga(A)V	-	-
12	F09_E1	FARM 09	Mohács	environment	PRJNA901421	398	t034	Vc(5C2&5)	-	>4	>16	<=0.016	8	<=0.5	>2	>64	8	>4	>4	<=1	<=1	>32	0.5	<=0.25	16	>8	<=0.5	<=64	blaZ	mecA	tet(M)	tet(K)	-	fexA	-	-	-	ant(9)-Ia	-	-	-	-	-	lnu(B)	lsa(E)	-	-	-	-
13	F10_E1	FARM 10	Mezõtárkány	environment	PRJNA901421	398	t011	Vc(5C2&5)	-	<=0.12	>16	<=0.016	>32	<=0.5	>2	8	<=4	1	1	<=1	<=1	>32	0.5	>8	16	4	<=0.5	<=64	blaZ	mecA	tet(M)	tet(K)	-	-	-	-	-	-	str	-	-	-	-	-	-	-	-	-	-
14	F11_E1	FARM 11	Sajószöged	environment	PRJNA901421	398	t011	Vc(5C2&5)	-	>4	>16	<=0.016	8	<=0.5	>2	8	<=4	>4	4	<=1	<=1	<=2	0.5	<=0.25	16	2	<=0.5	<=64	blaZ	mecA	tet(M)	tet(K)	-	-	-	-	-	ant(9)-Ia	-	-	-	-	-	lnu(B)	lsa(E)	-	-	-	-
15	F11_H1	FARM 11	Sajószöged	human nasal swab	PRJNA901421	398	t034	Vc(5C2&5)	-	>4	>16	<=0.016	8	<=0.5	>2	8	<=4	>4	4	<=1	<=1	>32	0.5	0.5	16	2	<=0.5	<=64	blaZ	mecA	tet(M)	tet(K)	-	-	-	-	-	ant(9)-Ia	-	-	-	-	-	lnu(B)	lsa(E)	-	-	-	-
16	F12_E1	FARM 12	Somogytarnóca	environment	PRJNA901421	398	t1197	Vc(5C2&5)	-	4	>16	<=0.016	8	<=0.5	>2	64	>64	>4	1	<=1	>16	>32	0.5	2	16	2	<=0.5	<=64	blaZ	mecA	tet(M)	tet(K)	-	fexA	aac(6')-aph(2'')	-	-	-	-	-	-	-	-	-	-	vga(A)LC	-	-	-
17	F12_H1	FARM 12	Somogytarnóca	human nasal swab	PRJNA901421	398	t1197	Vc(5C2&5)	-	>4	>16	<=0.016	8	<=0.5	>2	16	>64	<=0.5	1	<=1	>16	>32	>8	1	16	2	<=0.5	<=64	blaZ	mecA	tet(M)	tet(K)	-	-	aac(6')-aph(2'')	-	-	-	-	-	-	erm(C)	-	-	-	-	-	-	-
18	F13_E1	FARM 13	Hajdúszoboszló	environment	PRJNA901421	398	t011	Vc(5C2&5)	-	>4	>16	<=0.016	8	<=0.5	>2	16	<=4	>4	>4	<=1	<=1	>32	>8	<=0.25	16	2	<=0.5	<=64	blaZ	mecA	tet(M)	tet(K)	tet(L)	-	-	-	-	ant(9)-Ia	-	-	erm(B)	-	-	lnu(B)	lsa(E)	-	-	-	-
19	F14_E1	FARM 14	Szilfás	environment	PRJNA901421	398	t034	Vc(5C2&5)	-	>4	>16	<=0.016	8	<=0.5	>2	8	<=4	>4	4	<=1	<=1	>32	0.5	<=0.25	16	2	<=0.5	<=64	blaZ	mecA	tet(M)	tet(K)	-	-	-	-	-	ant(9)-Ia	-	-	-	-	-	lnu(B)	lsa(E)	-	-	-	-
20	F15_H1	FARM 15	Pakod	human nasal swab	PRJNA901421	398	t011	Vc(5C2&5)	-	1	>16	<=0.016	<=4	<=0.5	>2	8	<=4	>4	2	<=1	<=1	<=2	0.5	2	16	2	<=0.5	<=64	blaZ	mecA	tet(M)	tet(K)	-	-	-	-	-	-	-	-	-	-	-	-	-	-	vga(A)V	-	-
21	F16_E1	FARM 16	Püspökladány	environment	PRJNA901421	398	t4208	Vc(5C2&5)	-	<=0.12	>16	<=0.016	8	<=0.5	>2	64	<=4	1	1	<=1	<=1	<=2	0.5	8	16	2	<=0.5	<=64	blaZ	mecA	tet(M)	tet(K)	-	fexA	-	-	-	-	-	-	-	-	-	-	-	-	-	-	-
22	F16_H1	FARM 16	Püspökladány	human nasal swab	PRJNA901421	45	t330	IVb(2B)	N/A	N/A	N/A	N/A	N/A	N/A	N/A	N/A	N/A	N/A	N/A	N/A	N/A	N/A	N/A	N/A	N/A	N/A	N/A	N/A	N/A	N/A	N/A	N/A	N/A	N/A	N/A	N/A	N/A	N/A	N/A	N/A	N/A	N/A	N/A	N/A	N/A	N/A	N/A	N/A	N/A
23	F17_E1	FARM 17	Kéleshalom	environment	PRJNA901421	398	t011	Vc(5C2&5)	-	>4	>16	<=0.016	8	<=0.5	>2	64	<=4	<=0.5	2	<=1	<=1	<=2	>8	>8	16	2	<=0.5	<=64	blaZ	mecA	tet(M)	tet(K)	-	fexA	-	-	-	-	-	-	-	erm(C)	-	-	-	-	-	-	-
24	F17_H1	FARM 17	Kéleshalom	human nasal swab	PRJNA901421	398	t011	Vc(5C2&5)	-	>4	>16	<=0.016	8	<=0.5	>2	64	>64	<=0.5	2	<=1	>16	<=2	>8	>8	16	2	<=0.5	<=64	blaZ	mecA	tet(M)	tet(K)	-	fexA	aac(6')-aph(2'')	-	-	-	-	-	-	erm(C)	-	-	-	-	-	-	-
25	F18_E1	FARM 18	Kaba	environment	PRJNA901421	398	t011	Vc(5C2&5)	-	<=0.12	>16	<=0.016	8	<=0.5	>2	8	8	1	1	<=1	<=1	<=2	0.5	<=0.25	16	2	<=0.5	<=64	blaZ	mecA	tet(M)	tet(K)	-	-	-	-	-	-	-	-	-	-	-	-	-	-	-	-	-
26	F19_E1	FARM 19	Karcag	environment	PRJNA901421	6268	t034	Vc(5C2&5)	-	<=0.12	>16	<=0.016	>32	<=0.5	>2	8	<=4	1	1	<=1	<=1	>32	0.5	8	8	2	<=0.5	<=64	blaZ	mecA	tet(M)	tet(K)	-	-	-	-	-	-	str	-	-	-	-	-	-	-	-	-	-
27	F20_E1	FARM 20	Derecske	environment	PRJNA901421	398	t011	Vc(5C2&5)	-	>4	>16	<=0.016	>32	<=0.5	>2	16	<=4	>4	>4	<=1	<=1	>32	>8	<=0.25	>16	2	<=0.5	<=64	blaZ	mecA	tet(M)	tet(K)	tet(L)	-	-	-	-	ant(9)-Ia	str	-	erm(B)	-	-	lnu(B)	lsa(E)	-	-	-	-
28	F20_E2	FARM 20	Derecske	environment	PRJNA901421	398	t034	IVa(2B):1	-	>4	>16	<=0.016	<=4	>4	>2	8	<=4	>4	2	<=1	<=1	>32	>8	<=0.25	16	2	<=0.5	<=64	blaZ	mecA	tet(M)	-	-	-	-	-	-	-	-	-	-	erm(C)	-	-	-	-	vga(A)V	-	fus(C)
29	F21_H1	FARM 21	Murony	human nasal swab	PRJNA901421	398	t1255	Vc(5C2&5)	-	>4	>16	<=0.016	8	<=0.5	>2	8	<=4	>4	2	<=1	<=1	>32	>8	0.5	16	2	<=0.5	<=64	blaZ	mecA	tet(M)	-	-	-	-	-	-	ant(9)-Ia	-	erm(A)	-	-	lnu(A)	-	-	-	-	vga(E)	-
30	F23_H1	FARM 23	Bicsérd	human nasal swab	PRJNA901421	398	t034	Vc(5C2&5)	-	>4	>16	<=0.016	<=4	<=0.5	>2	8	<=4	>4	2	<=1	<=1	>32	0.5	0.5	16	2	<=0.5	<=64	blaZ	mecA	tet(M)	tet(K)	-	-	-	-	-	ant(9)-Ia	-	-	-	-	-	lnu(B)	lsa(E)	-	-	-	-
31	F24_E1	FARM 24	Csemõ	environment	PRJNA901421	541	t1250	Vc(5C2&5)	-	<=0.12	>16	<=0.016	<=4	<=0.5	>2	64	<=4	1	<=0.5	<=1	<=1	<=2	0.5	8	4	2	<=0.5	<=64	blaZ	mecA	tet(M)	tet(K)	-	fexA	-	-	-	-	-	-	-	-	-	-	-	-	-	-	-
32	F25_H1	FARM 25	Kistõke	human nasal swab	PRJNA901421	398	t034	Vc(5C2&5)	-	>4	>16	<=0.016	>32	<=0.5	>2	64	<=4	>4	4	<=1	<=1	>32	0.5	>8	8	2	<=0.5	<=64	blaZ	mecA	tet(M)	tet(K)	-	fexA	-	aadD	ant(6)-Ia	-	-	-	-	-	-	lnu(B)	lsa(E)	-	-	-	-
33	F27_E1	FARM 27	Zomba	environment	PRJNA901421	398	t011	Vc(5C2&5)	-	>4	>16	<=0.016	<=4	<=0.5	>2	8	>64	>4	>4	<=1	8	<=2	>8	<=0.25	8	2	<=0.5	<=64	blaZ	mecA	tet(M)	tet(K)	-	-	aac(6')-aph(2'')	-	-	ant(9)-Ia	-	-	erm(B)	-	-	lnu(B)	lsa(E)	-	-	-	-
34	F27_H1	FARM 27	Zomba	human nasal swab	PRJNA901421	398	t034	Vc(5C2&5)	-	2	>16	<=0.016	<=4	<=0.5	>2	8	<=4	>4	1	<=1	<=1	>32	<=0.25	<=0.25	4	2	<=0.5	<=64	blaZ	mecA	tet(M)	tet(K)	-	-	-	-	-	ant(9)-Ia	-	-	-	-	-	lnu(B)	lsa(E)	-	-	-	-
35	F28_E1	FARM 28	Hódmezõvásárhely	environment	PRJNA901421	398	t034	Vc(5C2&5)	-	>4	>16	<=0.016	<=4	<=0.5	>2	8	<=4	>4	4	<=1	<=1	>32	0.5	8	8	2	<=0.5	<=64	blaZ	mecA	tet(M)	tet(K)	-	-	-	-	-	ant(9)-Ia	-	-	-	-	-	lnu(B)	lsa(E)	-	-	-	-
36	F28_E2	FARM 28	Hódmezõvásárhely	environment	PRJNA901421	398	t034	Vc(5C2&5)	-	4	>16	<=0.016	<=4	1	>2	8	<=4	>4	4	<=1	<=1	>32	0.5	>8	8	2	<=0.5	<=64	blaZ	mecA	tet(M)	tet(K)	-	-	-	-	-	ant(9)-Ia	-	-	-	-	-	lnu(B)	lsa(E)	-	-	-	-
37	F28_H1	FARM 28	Hódmezõvásárhely	human nasal swab	PRJNA901421	398	t034	Vc(5C2&5)	-	>4	>16	<=0.016	8	<=0.5	>2	8	<=4	>4	>4	<=1	<=1	>32	>8	8	8	2	<=0.5	<=64	blaZ	mecA	tet(M)	tet(K)	-	-	-	-	-	ant(9)-Ia	-	-	-	erm(C)	-	lnu(B)	lsa(E)	-	-	-	-
38	F28_H2	FARM 28	Hódmezõvásárhely	human nasal swab	PRJNA901421	398	t034	Vc(5C2&5)	-	>4	>16	<=0.016	<=4	<=0.5	>2	8	<=4	>4	4	<=1	<=1	>32	0.5	8	16	2	<=0.5	<=64	blaZ	mecA	tet(M)	tet(K)	-	-	-	-	-	ant(9)-Ia	-	-	-	-	-	lnu(B)	lsa(E)	-	-	-	-
39	F29_E1	FARM 29	Cibakháza	environment	PRJNA901421	398	? (new)	Vc(5C2&5)	-	>4	>16	<=0.016	>32	<=0.5	>2	64	<=4	<=0.5	1	<=1	<=1	<=2	>8	8	16	2	<=0.5	<=64	blaZ	mecA	tet(M)	tet(K)	-	fexA	-	-	-	-	str	-	-	erm(C)	-	-	-	-	-	-	-
40	F29_E2	FARM 29	Cibakháza	environment	PRJNA901421	398	? (new)	Vc(5C2&5)	-	>4	>16	<=0.016	>32	<=0.5	>2	64	<=4	<=0.5	1	<=1	<=1	<=2	>8	8	16	2	<=0.5	<=64	blaZ	mecA	tet(M)	tet(K)	-	fexA	-	-	-	-	str	-	-	erm(C)	-	-	-	-	-	-	-
41	F29_H1	FARM 29	Cibakháza	human nasal swab	PRJNA901421	398	? (new)	Vc(5C2&5)	-	>4	>16	<=0.016	>32	<=0.5	>2	64	<=4	<=0.5	1	<=1	<=1	<=2	>8	>8	16	2	<=0.5	<=64	blaZ	mecA	tet(M)	tet(K)	-	fexA	-	-	-	-	str	-	-	erm(C)	-	-	-	-	-	-	-
42	F30_E1	FARM 30	Lajoskomárom	environment	PRJNA901421	398	t034	Vc(5C2&5)	-	>4	>16	<=0.016	8	<=0.5	>2	8	<=4	>4	4	<=1	<=1	>32	0.5	<=0.25	16	2	<=0.5	<=64	blaZ	mecA	tet(M)	tet(K)	-	-	-	-	-	ant(9)-Ia	-	-	-	-	-	lnu(B)	lsa(E)	-	-	-	-
43	F30_H1	FARM 30	Lajoskomárom	human nasal swab	PRJNA901421	398	t571	Vc(5C2&5)	-	>4	>16	<=0.016	>32	<=0.5	>2	8	<=4	>4	2	<=1	<=1	>32	0.5	>8	8	2	<=0.5	<=64	blaZ	mecA	tet(M)	tet(K)	-	-	-	aadD	ant(6)-Ia	-	-	-	-	-	-	lnu(B)	lsa(E)	-	-	-	-
44	F31_E1	FARM 31	Sárbogárd	environment	PRJNA901421	398	t011	Vc(5C2&5)	-	>4	>16	<=0.016	<=4	<=0.5	>2	16	<=4	>4	>4	<=1	<=1	>32	>8	<=0.25	16	2	<=0.5	<=64	blaZ	mecA	tet(M)	tet(K)	-	-	-	-	-	ant(9)-Ia	-	erm(A)	erm(B)	-	-	-	-	-	-	vga(E)	-
45	F32_E1	FARM 32	Dunaszekcsõ	environment	PRJNA901421	398	t011	Vc(5C2&5)	-	>4	>16	<=0.016	>32	<=0.5	>2	8	<=4	>4	2	<=1	<=1	<=2	0.5	<=0.25	8	2	<=0.5	<=64	blaZ	mecA	tet(M)	tet(K)	-	-	-	-	-	ant(9)-Ia	str	-	-	-	-	lnu(B)	lsa(E)	-	-	-	-
46	F32_H1	FARM 32	Dunaszekcsõ	human nasal swab	PRJNA901421	398	t1451	Vc(5C2&5)	-	>4	>16	<=0.016	>32	<=0.5	>2	8	<=4	>4	4	<=1	<=1	<=2	0.5	<=0.25	4	2	<=0.5	<=64	blaZ	mecA	tet(M)	tet(K)	-	-	-	-	-	ant(9)-Ia	str	-	-	-	-	lnu(B)	lsa(E)	-	-	-	-
47	F33_H1	FARM 33	Katymár	human nasal swab	PRJNA901421	398	t4571	Vc(5C2&5)	-	>4	>16	<=0.016	<=4	<=0.5	>2	8	<=4	>4	>4	<=1	<=1	>32	>8	<=0.25	8	2	<=0.5	<=64	blaZ	mecA	tet(M)	tet(K)	-	-	-	-	-	ant(9)-Ia	-	-	erm(B)	-	-	lnu(B)	lsa(E)	-	-	-	-
48	F34_E1	FARM 34	Ács	environment	PRJNA901421	398	t034	Vc(5C2&5)	-	4	>16	<=0.016	<=4	<=0.5	>2	8	<=4	>4	4	<=1	<=1	>32	0.5	<=0.25	8	2	<=0.5	<=64	blaZ	mecA	tet(M)	tet(K)	-	-	-	-	-	ant(9)-Ia	-	-	-	-	-	lnu(B)	lsa(E)	-	-	-	-
49	F34_H1	FARM 34	Ács	human nasal swab	PRJNA901421	398	t034	Vc(5C2&5)	-	>4	>16	<=0.016	<=4	<=0.5	>2	8	<=4	>4	2	<=1	<=1	>32	0.5	<=0.25	8	2	<=0.5	<=64	blaZ	mecA	tet(M)	tet(K)	-	-	-	-	-	ant(9)-Ia	-	-	-	-	-	lnu(B)	lsa(E)	-	-	-	-
50	F35_E2	FARM 35	Mocsa	environment	PRJNA901421	398	t034	Vc(5C2&5)	-	>4	>16	<=0.016	>32	<=0.5	>2	8	16	>4	4	<=1	4	>32	>8	8	8	2	<=0.5	<=64	blaZ	mecA	tet(M)	tet(K)	-	-	aac(6')-aph(2'')	aadD	ant(6)-Ia	-	-	-	-	erm(C)	lnu(A)	lnu(B)	lsa(E)	-	-	-	-
51	F36_E1	FARM 36	Borota	environment	PRJNA901421	398	t011	Vc(5C2&5)	-	>4	>16	<=0.016	<=4	<=0.5	>2	64	<=4	>4	4	<=1	<=1	<=2	>8	8	8	2	<=0.5	<=64	blaZ	mecA	tet(M)	tet(K)	-	fexA	-	-	-	-	-	-	-	erm(C)	-	-	-	vga(A)LC	-	-	-
52	F36_H1	FARM 36	Borota	human nasal swab	PRJNA901421	398	t011	Vc(5C2&5)	-	>4	>16	<=0.016	<=4	<=0.5	>2	64	<=4	>4	4	<=1	<=1	<=2	>8	8	8	2	<=0.5	<=64	blaZ	mecA	tet(M)	tet(K)	-	fexA	-	-	-	-	-	-	-	erm(C)	-	-	-	vga(A)LC	-	-	-
53	F37_E1	FARM 37	Szákszend	environment	PRJNA901421	398	t4208	Vc(5C2&5)	-	<=0.12	>16	<=0.016	<=4	<=0.5	>2	64	<=4	<=0.5	<=0.5	<=1	<=1	<=2	0.5	8	8	2	<=0.5	<=64	blaZ	mecA	tet(M)	tet(K)	-	fexA	-	-	-	-	-	-	-	-	lnu(A)	-	-	-	-	-	-
54	F37_H1	FARM 37	Szákszend	human nasal swab	PRJNA901421	398	t011	Vc(5C2&5)	-	>4	>16	<=0.016	>32	<=0.5	>2	64	64	4	2	<=1	8	<=2	>8	8	8	2	<=0.5	<=64	blaZ	mecA	tet(M)	tet(K)	-	fexA	aac(6')-aph(2'')	-	-	-	str	-	-	erm(C)	-	-	-	-	vga(A)V	-	-
55	F38_E1	FARM 38	Döbrököz	environment	PRJNA901421	541	t034	Vc(5C2&5)	-	4	>16	<=0.016	<=4	<=0.5	>2	8	<=4	>4	1	<=1	<=1	<=2	0.5	<=0.25	8	2	<=0.5	<=64	blaZ	mecA	tet(M)	tet(K)	-	-	-	-	-	-	-	-	-	-	-	-	-	vga(A)LC	-	-	-
56	F39_E1	FARM 39	Gyulaj	environment	PRJNA901421	541	t034	Vc(5C2&5)	-	<=0.12	>16	<=0.016	>32	<=0.5	>2	8	<=4	<=0.5	<=0.5	<=1	<=1	<=2	0.5	<=0.25	16	2	<=0.5	<=64	blaZ	mecA	tet(M)	tet(K)	-	-	-	-	-	-	str	-	-	-	-	-	-	-	-	-	-
57	F40_E1	FARM 40	Sárbogárd	environment	PRJNA901421	398	t034	Vc(5C2&5)	-	>4	>16	<=0.016	8	<=0.5	>2	16	<=4	>4	>4	<=1	<=1	>32	>8	<=0.25	8	2	<=0.5	<=64	blaZ	mecA	tet(M)	tet(K)	-	-	-	-	-	ant(9)-Ia	-	-	-	erm(C)	-	lnu(B)	-	-	-	-	-
58	N19018	-	Dombegyház	wound	PRJNA893357	8001	t034	Vc(5C2&5)	-	N/A	N/A	N/A	N/A	N/A	N/A	N/A	N/A	N/A	N/A	N/A	N/A	N/A	N/A	N/A	N/A	N/A	N/A	N/A	blaZ	mecA	-	tet(K)	-	-	-	aadD	ant(6)-Ia	-	-	-	-	-	-	lnu(B)	lsa(E)	-	-	-	-
59	N19030	-	Berettyóújfalu	blood culture	PRJNA893357	398	t4208	Vc(5C2&5)	-	N/A	N/A	N/A	N/A	N/A	N/A	N/A	N/A	N/A	N/A	N/A	N/A	N/A	N/A	N/A	N/A	N/A	N/A	N/A	blaZ	mecA	tet(M)	tet(K)	-	fexA	-	-	-	-	-	-	-	-	-	-	-	-	-	-	-
60	N19064	-	Körösnagyharsány	wound	PRJNA893357	398	t011	Vc(5C2&5)	-	N/A	N/A	N/A	N/A	N/A	N/A	N/A	N/A	N/A	N/A	N/A	N/A	N/A	N/A	N/A	N/A	N/A	N/A	N/A	blaZ	mecA	tet(M)	tet(K)	-	-	-	-	-	ant(9)-Ia	-	-	erm(B)	-	-	lnu(B)	lsa(E)	-	-	-	-
61	N19133	-	Kondoros	abscess	PRJNA893357	398	t011	Vc(5C2&5)	-	N/A	N/A	N/A	N/A	N/A	N/A	N/A	N/A	N/A	N/A	N/A	N/A	N/A	N/A	N/A	N/A	N/A	N/A	N/A	blaZ	mecA	tet(M)	tet(K)	-	-	-	-	-	-	-	-	-	erm(C)	-	-	-	-	-	-	-
62	N19145	-	Nyírbátor	abscess	PRJNA893357	1232	t034	V(5C2)	scn, sak, chp, lukS-PV/lukF-PV	N/A	N/A	N/A	N/A	N/A	N/A	N/A	N/A	N/A	N/A	N/A	N/A	N/A	N/A	N/A	N/A	N/A	N/A	N/A	blaZ	mecA	-	tet(K)	-	-	-	-	-	ant(9)-Ia	-	erm(A)	-	-	-	-	-	-	-	-	-
63	N19211	-	Mohács	wound	PRJNA893357	398	t011	Vc(5C2&5)	-	N/A	N/A	N/A	N/A	N/A	N/A	N/A	N/A	N/A	N/A	N/A	N/A	N/A	N/A	N/A	N/A	N/A	N/A	N/A	blaZ	mecA	tet(M)	tet(K)	-	fexA	-	-	-	ant(9)-Ia	str	-	-	-	-	lnu(B)	lsa(E)	-	-	-	-
64	N19218	-	Dombegyház	wound	PRJNA893357	398	t011	Vc(5C2&5)	-	N/A	N/A	N/A	N/A	N/A	N/A	N/A	N/A	N/A	N/A	N/A	N/A	N/A	N/A	N/A	N/A	N/A	N/A	N/A	-	mecA	tet(M)	tet(K)	-	-	-	-	-	-	str	-	-	-	-	-	-	-	-	-	-
65	N19280	-	Békéscsaba	ear (swab)	PRJNA893357	398	t011	Vc(5C2&5)	scn, sak, sep	N/A	N/A	N/A	N/A	N/A	N/A	N/A	N/A	N/A	N/A	N/A	N/A	N/A	N/A	N/A	N/A	N/A	N/A	N/A	blaZ	mecA	-	tet(K)	-	-	-	-	-	ant(9)-Ia	-	erm(A)	-	-	-	-	-	-	-	vga(E)	-
66	N19281	-	Békés	sputum	PRJNA893357	398	t034	V(5C2)	scn, sak, chp	N/A	N/A	N/A	N/A	N/A	N/A	N/A	N/A	N/A	N/A	N/A	N/A	N/A	N/A	N/A	N/A	N/A	N/A	N/A	blaZ	mecA	tet(M)	tet(K)	-	fexA	-	aadD	ant(6)-Ia	-	-	-	-	-	-	lnu(B)	lsa(E)	-	-	-	-
67	N19284	-	Tököl	abscess	PRJNA893357	1232	t011	V(5C2)	scn, sak, chp, lukS-PV/lukF-PV	N/A	N/A	N/A	N/A	N/A	N/A	N/A	N/A	N/A	N/A	N/A	N/A	N/A	N/A	N/A	N/A	N/A	N/A	N/A	blaZ	mecA	-	tet(K)	-	-	-	-	-	ant(9)-Ia	-	erm(A)	-	-	-	-	-	-	-	-	-
68	N19294	-	Hajdúböszörmény	blood culture	PRJNA893357	398	t034	Vc(5C2&5)	-	N/A	N/A	N/A	N/A	N/A	N/A	N/A	N/A	N/A	N/A	N/A	N/A	N/A	N/A	N/A	N/A	N/A	N/A	N/A	blaZ	mecA	tet(M)	tet(K)	-	-	-	-	-	ant(9)-Ia	-	erm(A)	-	-	-	-	-	-	-	vga(E)	-
69	N19329	-	Nyírtelek	ear (swab)	PRJNA893357	398	t3275	Vc(5C2&5)	-	N/A	N/A	N/A	N/A	N/A	N/A	N/A	N/A	N/A	N/A	N/A	N/A	N/A	N/A	N/A	N/A	N/A	N/A	N/A	blaZ	mecA	tet(M)	tet(K)	-	-	-	-	-	ant(9)-Ia	-	-	-	-	-	lnu(B)	lsa(E)	-	-	-	-
70	N19330	-	Tiszavasvári	blood culture	PRJNA893357	398	t4208	Vc(5C2&5)	-	N/A	N/A	N/A	N/A	N/A	N/A	N/A	N/A	N/A	N/A	N/A	N/A	N/A	N/A	N/A	N/A	N/A	N/A	N/A	blaZ	mecA	tet(M)	tet(K)	-	fexA	-	-	-	-	-	-	-	-	-	-	-	-	-	-	-
71	N20002	-	Kengyel	lower respiratory tract specimen	PRJNA893357	398	t034	Vc(5C2&5)	-	N/A	N/A	N/A	N/A	N/A	N/A	N/A	N/A	N/A	N/A	N/A	N/A	N/A	N/A	N/A	N/A	N/A	N/A	N/A	blaZ	mecA	tet(M)	tet(K)	-	-	-	-	-	ant(9)-Ia	-	-	-	-	-	lnu(B)	lsa(E)	-	-	-	-
72	55-100-011_L1	-	Denmark	pig nasal swab	ERR1991981	N/A	N/A	N/A	N/A	N/A	N/A	N/A	N/A	N/A	N/A	N/A	N/A	N/A	N/A	N/A	N/A	N/A	N/A	N/A	N/A	N/A	N/A	N/A	N/A	N/A	N/A	N/A	N/A	N/A	N/A	N/A	N/A	N/A	N/A	N/A	N/A	N/A	N/A	N/A	N/A	N/A	N/A	N/A	N/A
73	55-100-051_L2	-	Denmark	pig nasal swab	ERR1992018	N/A	N/A	N/A	N/A	N/A	N/A	N/A	N/A	N/A	N/A	N/A	N/A	N/A	N/A	N/A	N/A	N/A	N/A	N/A	N/A	N/A	N/A	N/A	N/A	N/A	N/A	N/A	N/A	N/A	N/A	N/A	N/A	N/A	N/A	N/A	N/A	N/A	N/A	N/A	N/A	N/A	N/A	N/A	N/A
74	55-100-063_L1	-	Denmark	pig nasal swab	ERR1992029	N/A	N/A	N/A	N/A	N/A	N/A	N/A	N/A	N/A	N/A	N/A	N/A	N/A	N/A	N/A	N/A	N/A	N/A	N/A	N/A	N/A	N/A	N/A	N/A	N/A	N/A	N/A	N/A	N/A	N/A	N/A	N/A	N/A	N/A	N/A	N/A	N/A	N/A	N/A	N/A	N/A	N/A	N/A	N/A
75	55-100-070_L1	-	Denmark	pig nasal swab	ERR1992035	N/A	N/A	N/A	N/A	N/A	N/A	N/A	N/A	N/A	N/A	N/A	N/A	N/A	N/A	N/A	N/A	N/A	N/A	N/A	N/A	N/A	N/A	N/A	N/A	N/A	N/A	N/A	N/A	N/A	N/A	N/A	N/A	N/A	N/A	N/A	N/A	N/A	N/A	N/A	N/A	N/A	N/A	N/A	N/A
76	55-100-077_L2	-	Denmark	pig nasal swab	ERR1992040	N/A	N/A	N/A	N/A	N/A	N/A	N/A	N/A	N/A	N/A	N/A	N/A	N/A	N/A	N/A	N/A	N/A	N/A	N/A	N/A	N/A	N/A	N/A	N/A	N/A	N/A	N/A	N/A	N/A	N/A	N/A	N/A	N/A	N/A	N/A	N/A	N/A	N/A	N/A	N/A	N/A	N/A	N/A	N/A
77	55-100-121_L3	-	Denmark	pig nasal swab	ERR1992078	N/A	N/A	N/A	N/A	N/A	N/A	N/A	N/A	N/A	N/A	N/A	N/A	N/A	N/A	N/A	N/A	N/A	N/A	N/A	N/A	N/A	N/A	N/A	N/A	N/A	N/A	N/A	N/A	N/A	N/A	N/A	N/A	N/A	N/A	N/A	N/A	N/A	N/A	N/A	N/A	N/A	N/A	N/A	N/A
78	55-100-122_L2	-	Denmark	pig nasal swab	ERR1992079	N/A	N/A	N/A	N/A	N/A	N/A	N/A	N/A	N/A	N/A	N/A	N/A	N/A	N/A	N/A	N/A	N/A	N/A	N/A	N/A	N/A	N/A	N/A	N/A	N/A	N/A	N/A	N/A	N/A	N/A	N/A	N/A	N/A	N/A	N/A	N/A	N/A	N/A	N/A	N/A	N/A	N/A	N/A	N/A
79	55-100-124_L3	-	Denmark	pig nasal swab	ERR1823536	N/A	N/A	N/A	N/A	N/A	N/A	N/A	N/A	N/A	N/A	N/A	N/A	N/A	N/A	N/A	N/A	N/A	N/A	N/A	N/A	N/A	N/A	N/A	N/A	N/A	N/A	N/A	N/A	N/A	N/A	N/A	N/A	N/A	N/A	N/A	N/A	N/A	N/A	N/A	N/A	N/A	N/A	N/A	N/A
80	55-103-012_L3	-	Denmark	pig nasal swab	ERR1992104	N/A	N/A	N/A	N/A	N/A	N/A	N/A	N/A	N/A	N/A	N/A	N/A	N/A	N/A	N/A	N/A	N/A	N/A	N/A	N/A	N/A	N/A	N/A	N/A	N/A	N/A	N/A	N/A	N/A	N/A	N/A	N/A	N/A	N/A	N/A	N/A	N/A	N/A	N/A	N/A	N/A	N/A	N/A	N/A
[truncated: 5 more columns]
