# Supplementary material for: High Prevalence of Livestock-Associated Methicillin-Resistant Staphylococcus aureus in Hungarian Pig Farms and Genomic Evidence for the Spillover of the Pathogen to Humans
Source: Transbound Emerg Dis. 2023 Feb 21;2023:5540019. doi: 10.1155/2023/5540019 (PMC12017024; doi:10.1155/2023/5540019)
Supplement: Supplementary Materials — S1: Bioinformatic pipeline of the single nucleotide polymorphism (SNP) analysis of methicillin-resistant Staphylococcus aureus strains. S2: Major characteristics of methicillin-resistant Staphylococcus aureus strains included in the study. S3: Discrepancies between antimicrobial resistance phenotype and genotype in 56 swine-related livestock-associated methicillin-resistant Staphylococcus aureus isolates. S4: Core genome multilocus sequence typing (cgMLST) and single nucleotide polymorphism (SNP) distance matrices of the livestock-associated methicillin-resistant Staphylococcus aureus isolates. S5: Relatedness of Hungarian and Danish methicillin-resistant Staphylococcus aureus clonal complex (CC) 398 isolates based on the core genome multilocus sequence typing (cgMLST) analysis. [file 5540019.f1.zip › Supporting Information S4 (2).txt]

Supporting Information S3 | Core genome multilocus sequence typing (cgMLST) and single nucleotide polymorphism (SNP) distance matrices of the livestock-associated methicillin-resistant Staphylococcus aureus isolates
Core genome MLST distance matrix of 79 livestock-associated methicillin-resistant Staphylococcus aureus whole genome sequences
	F25_H1	F35_E2	F19_E1	F30_H1	55-100-063	55-100-070	N19281	55-100-011	N19018	N19218	F11_H1	F27_H1	F05_E1	F09_E1	F02_E1	F03_E1	F08_E2	F23_H1	F34_H1	F30_E1	F28_H1	F28_H2	F28_E2	F28_E1	F40_E1	F14_E1	F34_E1	55-100-121	N20002	55-103-012	55-100-124	N19211	N19329	F21_H1	F31_E1	N19294	N19280	F12_E1	F12_H1	F06_E1	F38_E1	F39_E1	F24_E1	F20_E2	F04_H1	F37_E1	F16_E1	F04_E1	N19030
F25_H1	0	4.07	6.11	4.09	10.14	12.21	14.27	16.23	18.29	26.49	77	76.87	79.95	79.86	74.84	76.87	77.74	79.64	79.55	79.95	75.93	76.06	76.83	75.93	77.94	83.49	83.59	83.22	91.54	90.37	89.31	92.55	93.83	82.83	85.19	124.01	120.28	77.97	80.22	52.65	85.42	85.13	83.82	57.59	110.15	104.67	107.57	112.44	123.2
F35_E2	4.07	0	7.09	5.09	11.1	13.16	15.21	16.15	19.21	26.35	79.77	80.53	83.63	83.59	77.52	79.55	80.44	83.31	83.22	83.63	78.62	78.75	79.51	78.62	79.59	87.13	87.23	86.85	94.12	93.97	91.89	97.16	97.43	84.47	86.83	125.43	121.71	79.67	80.86	53.53	86.04	86.8	85.45	60.31	112.65	108.23	111.11	114.93	126.65
F19_E1	6.11	7.09	0	2.03	13.12	14.17	17.24	14.13	16.17	24.33	80.79	81.59	84.65	84.61	78.6	80.62	81.47	83.31	83.22	83.63	79.64	79.77	80.53	79.64	81.63	87.13	87.23	86.85	95.13	94.98	91.89	98.17	99.45	84.47	86.83	126.44	122.73	81.81	84.06	55.65	87.15	86.85	85.5	60.34	113.66	109.25	112.07	115.95	127.66
F30_H1	4.09	5.09	2.03	0	11.16	12.21	15.29	12.17	14.23	22.42	77.13	77.9	81.02	80.93	75.88	77.91	78.77	80.66	80.57	80.97	75.97	76.11	76.87	75.97	77.99	84.51	84.65	84.28	91.59	91.39	89.35	93.62	95.92	81.84	84.19	124.09	120.35	78.02	80.31	52.65	85.37	84.06	82.76	57.62	110.21	106.72	109.67	112.5	124.29
55-100-063	10.14	11.1	13.12	11.16	0	14.11	12.11	23.11	24.15	32.29	83.54	84.37	87.42	87.37	82.32	84.33	85.17	87.09	86.99	87.37	82.43	82.57	83.31	82.43	84.42	90.89	90.99	90.54	98.85	97.69	95.57	100.71	101.99	89.27	91.53	128.91	127.17	84.63	86.86	59.87	91.03	90.77	89.41	65.23	118.35	112.96	116.83	120.63	132.29
55-100-070	12.21	13.16	14.17	12.21	14.11	0	19.21	24.18	26.27	33.41	84.84	85.63	88.68	88.63	82.51	84.47	85.36	87.33	87.23	87.66	83.68	83.82	84.51	83.68	85.72	91.13	91.23	91.75	99.07	98.97	96.89	101.99	103.29	88.55	90.75	130.34	126.51	85.96	88.21	58.89	91.35	91.03	89.67	64.43	116.71	112.31	115.19	119	130.63
N19281	14.27	15.21	17.24	15.29	12.11	19.21	0	27.23	29.33	37.43	86.05	86.83	89.9	89.85	84.61	86.43	87.42	89.55	88.44	89.85	84.89	85.03	85.72	85.86	86.88	93.37	93.47	92.95	101.21	100.19	98.01	103.11	104.24	90.81	93.8	130.48	129.61	88.21	90.47	63.47	94.75	94.43	91.93	67.65	119.95	115.57	118.44	122.25	133.59
55-100-011	16.23	16.15	14.13	12.17	23.11	24.18	27.23	0	26.18	34.33	89.7	90.47	93.52	93.47	87.47	89.47	91.27	92.15	92.05	93.47	88.53	88.68	89.35	88.53	88.49	95.93	96.04	96.52	103.9	103.73	101.6	106.81	108.05	95.49	97.7	137.04	132.15	91.94	94.19	65.31	95.33	95	93.57	70.37	123.4	119.07	121.91	125.7	137.26
N19018	18.29	19.21	16.17	14.23	24.15	26.27	29.33	26.18	0	33.32	90.87	91.64	94.69	94.64	90.6	92.61	93.43	94.33	94.23	94.64	89.7	89.85	90.57	89.7	91.69	98.11	98.22	97.79	106.09	104.91	102.78	107.93	110.19	94.61	97.75	137.11	133.52	91.1	93.35	66.56	95.33	97.17	96.89	69.47	124.62	121.23	123.13	125.84	138.43
N19218	26.49	26.35	24.33	22.42	32.29	33.41	37.43	34.33	33.32	0	98.23	99.04	104.15	104.09	98.95	100.84	101.81	103.74	103.63	103.12	99.15	99.31	100.01	99.15	101.14	107.51	106.61	106.09	115.44	113.29	112.15	117.33	119.49	103.13	107.01	143.55	142	99.71	101.98	72.23	106.28	105.98	104.49	77.85	134.11	129.81	132.66	136.37	147.6
F11_H1	77	79.77	80.79	77.13	83.54	84.84	86.05	89.7	90.87	98.23	0	1.03	2.05	2.05	3.13	3.12	3.11	3.07	3.07	4.11	4.11	4.12	4.11	5.15	3.09	7.14	7.15	5.09	15.31	13.24	15.27	15.31	10.23	81.08	82.35	122.52	120.81	80.49	80.63	57.21	83.63	82.27	84.16	54.72	111.73	111.38	114.28	111.97	126.89
F27_H1	76.87	80.53	81.59	77.9	84.37	85.63	86.83	90.47	91.64	99.04	1.03	0	3.07	3.07	2.07	2.07	2.07	2.04	2.04	3.07	3.08	3.08	3.07	4.11	2.05	6.11	6.12	6.09	14.25	12.19	14.21	17.3	20.41	80.89	81.12	123.2	119.46	78.15	78.24	56.08	81.29	79.94	81.74	51.48	110.39	110.04	112.87	110.64	126.54
F05_E1	79.95	83.63	84.65	81.02	87.42	88.68	89.9	93.52	94.69	104.15	2.05	3.07	0	0	5.19	4.15	4.14	5.11	5.1	5.12	6.15	6.17	6.15	7.18	5.13	9.17	9.18	7.11	17.29	16.25	17.26	8.13	20.41	81.93	82.12	124.22	118.44	81.27	81.46	59.45	85.62	84.25	86.04	56.66	113.46	113.13	116.02	113.71	128.58
F09_E1	79.86	83.59	84.61	80.93	87.37	88.63	89.85	93.47	94.64	104.09	2.05	3.07	0	0	5.19	4.15	4.14	5.1	5.1	5.11	6.15	6.17	6.15	7.18	5.13	9.16	9.17	7.1	17.28	15.23	17.25	2.03	20.39	80.81	81.08	122.12	119.39	79.21	79.35	58.28	84.45	83.05	84.83	56.63	111.29	110.95	113.84	111.54	126.47
F02_E1	74.84	77.52	78.6	75.88	82.32	82.51	84.61	87.47	90.6	98.95	3.13	2.07	5.19	5.19	0	0	0	0	0	1.03	5.21	5.21	5.19	6.25	4.16	4.13	4.13	8.23	9.27	15.45	16.45	18.53	22.66	79.85	81.35	120.39	117.57	77.06	77.15	54.47	79.09	77.83	80.73	52.21	109.87	109.45	111.41	111.09	126.71
F03_E1	76.87	79.55	80.62	77.91	84.33	84.47	86.43	89.47	92.61	100.84	3.12	2.07	4.15	4.15	0	0	0	0	0	1.03	5.2	5.21	5.19	6.24	4.16	4.13	4.13	8.23	3.08	15.44	16.45	16.45	20.57	80.91	83.25	121.35	116.41	79.2	79.29	55.65	81.16	79.89	82.79	54.23	111.88	111.47	113.43	113.11	128.63
F08_E2	77.74	80.44	81.47	78.77	85.17	85.36	87.42	91.27	93.43	101.81	3.11	2.07	4.14	4.14	0	0	0	0	0	1.03	5.19	5.2	5.17	6.23	4.15	4.12	4.12	8.2	8.21	15.41	15.38	17.46	20.51	82.82	84.15	123.21	120.19	80.08	80.17	56.65	82.15	80.88	83.72	55.18	112.67	112.26	114.21	113.89	129.44
F23_H1	79.64	83.31	83.31	80.66	87.09	87.33	89.55	92.15	94.33	103.74	3.07	2.04	5.11	5.1	0	0	0	0	0	1.01	5.11	5.12	5.1	6.13	4.09	4.05	4.06	8.09	4.05	15.18	16.18	19.26	22.36	83.67	83.96	125.77	120.01	81.04	81.18	56.97	85.22	83.87	85.69	55.41	113.02	112.69	114.55	113.27	129.1
F34_H1	79.55	83.22	83.22	80.57	86.99	87.23	88.44	92.05	94.23	103.63	3.07	2.04	5.1	5.1	0	0	0	0	0	1.01	5.11	5.11	5.1	6.13	4.09	4.05	4.05	8.08	4.05	15.16	16.17	19.24	22.34	83.58	83.87	125.63	119.88	80.95	81.09	56.91	85.13	83.77	85.65	55.35	111.88	111.54	113.39	112.13	127.94
F30_E1	79.95	83.63	83.63	80.97	87.37	87.66	89.85	93.47	94.64	103.12	4.11	3.07	5.12	5.11	1.03	1.03	1.03	1.01	1.01	0	6.16	6.17	6.15	7.19	5.13	5.09	5.09	9.13	10.17	16.25	17.25	15.25	23.45	82.97	84.15	125.17	121.43	81.37	81.51	57.18	85.62	84.25	86.04	56.66	113.46	113.13	114.99	113.71	129.6
F28_H1	75.93	78.62	79.64	75.97	82.43	83.68	84.89	88.53	89.7	99.15	4.11	3.08	6.15	6.15	5.21	5.2	5.19	5.11	5.11	6.16	0	0	0	1.01	3.06	9.18	9.19	9.15	17.32	16.27	15.25	20.37	23.49	80.99	81.26	123.34	119.59	76.17	77.36	55.01	82.41	81.05	79.67	54.66	110.51	108.11	111.01	111.79	124.63
F28_H2	76.06	78.75	79.77	76.11	82.57	83.82	85.03	88.68	89.85	99.31	4.12	3.08	6.17	6.17	5.21	5.21	5.2	5.12	5.11	6.17	0	0	0	1.02	3.07	9.19	9.2	9.16	17.35	16.3	15.27	20.41	23.53	81.12	81.4	123.55	119.79	76.3	77.5	55.11	82.55	81.19	79.81	54.75	110.7	108.29	111.19	111.97	124.84
F28_E2	76.83	79.51	80.53	76.87	83.31	84.51	85.72	89.35	90.57	100.01	4.11	3.07	6.15	6.15	5.19	5.19	5.17	5.1	5.1	6.15	0	0	0	1.01	3.05	9.16	9.17	9.13	17.29	16.25	15.22	20.34	23.45	81.89	82.12	124.15	120.35	77.05	78.24	55.98	82.31	80.96	80.63	54.57	111.35	108.95	111.85	112.63	125.45
F28_E1	75.93	78.62	79.64	75.97	82.43	83.68	85.86	88.53	89.7	99.15	5.15	4.11	7.18	7.18	6.25	6.24	6.23	6.13	6.13	7.19	1.01	1.02	1.01	0	4.08	10.19	10.21	10.16	17.32	17.28	16.26	21.39	24.51	80.99	82.25	123.34	119.59	77.23	78.42	56.11	83.53	82.17	81.79	54.66	111.54	109.13	112.03	112.81	125.65
F40_E1	77.94	79.59	81.63	77.99	84.42	85.72	86.88	88.49	91.69	101.14	3.09	2.05	5.13	5.13	4.16	4.16	4.15	4.09	4.09	5.13	3.06	3.07	3.05	4.08	0	8.16	8.17	8.13	16.3	15.25	14.23	19.35	22.47	80.99	81.26	123.34	119.59	79.25	79.39	55.08	82.36	81.01	82.85	52.59	110.45	110.1	113	110.7	126.61
F14_E1	83.49	87.13	87.13	84.51	90.89	91.13	93.37	95.93	98.11	107.51	7.14	6.11	9.17	9.16	4.13	4.13	4.12	4.05	4.05	5.09	9.18	9.19	9.16	10.19	8.16	0	0	11.09	16.17	19.17	20.17	22.24	26.35	85.45	85.79	127.45	123.74	82.87	83.05	60.08	88.17	86.8	88.67	59.35	115.75	114.42	117.29	116.01	130.77
F34_E1	83.59	87.23	87.23	84.65	90.99	91.23	93.47	96.04	98.22	106.61	7.15	6.12	9.18	9.17	4.13	4.13	4.12	4.06	4.05	5.09	9.19	9.2	9.17	10.21	8.17	0	0	11.11	16.19	19.19	19.19	22.26	26.39	87.66	87.96	129.61	125.91	84.06	84.2	61.21	89.38	88.01	89.82	59.41	115.88	114.55	117.42	116.14	131.93
55-100-121	83.22	86.85	86.85	84.28	90.54	91.75	92.95	96.52	97.79	106.09	5.09	6.09	7.11	7.1	8.23	8.23	8.2	8.09	8.08	9.13	9.15	9.16	9.13	10.16	8.13	11.09	11.11	0	20.15	19.11	20.11	21.15	24.22	85.22	85.45	127.03	123.2	84.72	84.87	60.99	88.97	87.61	89.36	59.15	116.39	116.07	118.93	116.64	132.29
N20002	91.54	94.12	95.13	91.59	98.85	99.07	101.21	103.9	106.09	115.44	15.31	14.25	17.29	17.28	9.27	3.08	8.21	4.05	4.05	10.17	17.32	17.35	17.29	17.32	16.3	16.17	16.19	20.15	0	26.21	28.21	31.27	33.34	95.7	95.91	137.34	130.55	93.3	93.41	68.7	95.49	94.16	97	67.46	124.76	124.49	126.33	125.03	140.6
55-103-012	90.37	93.97	94.98	91.39	97.69	98.97	100.19	103.73	104.91	113.29	13.24	12.19	16.25	15.23	15.45	15.44	15.41	15.18	15.16	16.25	16.27	16.3	16.25	17.28	15.25	19.17	19.19	19.11	26.21	0	27.16	30.25	33.36	94.51	94.83	135.17	132.51	92.09	92.25	68.66	94.32	92.94	94.73	66.29	123.54	123.27	126.12	123.81	139.51
55-100-124	89.31	91.89	91.89	89.35	95.57	96.89	98.01	101.6	102.78	112.15	15.27	14.21	17.26	17.25	16.45	16.45	15.38	16.18	16.17	17.25	15.25	15.27	15.22	16.26	14.23	20.17	19.19	20.11	28.21	27.16	0	31.22	34.31	91.38	92.61	133.94	130.27	88.91	89.06	67.53	93.21	91.83	94.67	64.25	121.45	121.17	124.01	121.71	137.34
N19211	92.55	97.16	98.17	93.62	100.71	101.99	103.11	106.81	107.93	117.33	15.31	17.3	8.13	2.03	18.53	16.45	17.46	19.26	19.24	15.25	20.37	20.41	20.34	21.39	19.35	22.24	22.26	21.15	31.27	30.25	31.22	0	34.37	94.67	93.8	135.17	132.58	93.3	93.46	72.06	98.67	97.27	97	70.53	124.76	124.49	127.35	125.03	140.6
N19329	93.83	97.43	99.45	95.92	101.99	103.29	104.24	108.05	110.19	119.49	10.23	20.41	20.41	20.39	22.66	20.57	20.51	22.36	22.34	23.45	23.49	23.53	23.45	24.51	22.47	26.35	26.39	24.22	33.34	33.36	34.31	34.37	0	100.09	101.01	141.53	137.71	97.71	97.83	74.37	102.15	101.85	103.56	71.75	130.19	129.96	132.81	131.42	146.75
F21_H1	82.83	84.47	84.47	81.84	89.27	88.55	90.81	95.49	94.61	103.13	81.08	80.89	81.93	80.81	79.85	80.91	82.82	83.67	83.58	82.97	80.99	81.12	81.89	80.99	80.99	85.45	87.66	85.22	95.7	94.51	91.38	94.67	100.09	0	6.29	34.93	36.05	61.82	63.03	29.94	62.58	61.32	63.29	61.33	90.75	89.29	92.25	89.93	105.13
F31_E1	85.19	86.83	86.83	84.19	91.53	90.75	93.8	97.7	97.75	107.01	82.35	81.12	82.12	81.08	81.35	83.25	84.15	83.96	83.87	84.15	81.26	81.4	82.12	82.25	81.26	85.79	87.96	85.45	95.91	94.83	92.61	93.8	101.01	6.29	0	46.31	48.44	63.11	64.29	34.52	61.79	60.49	63.51	65.71	91.16	90.59	92.61	90.28	106.05
N19294	124.01	125.43	126.44	124.09	128.91	130.34	130.48	137.04	137.11	143.55	122.52	123.2	124.22	122.12	120.39	121.35	123.21	125.77	125.63	125.17	123.34	123.55	124.15	123.34	123.34	127.45	129.61	127.03	137.34	135.17	133.94	135.17	141.53	34.93	46.31	0	64.67	100.58	101.75	73.06	107.04	105.67	104.38	103.18	129.76	128.51	132.37	130.04	144.49
N19280	120.28	121.71	122.73	120.35	127.17	126.51	129.61	132.15	133.52	142	120.81	119.46	118.44	119.39	117.57	116.41	120.19	120.01	119.88	121.43	119.59	119.79	120.35	119.59	119.59	123.74	125.91	123.2	130.55	132.51	130.27	132.58	137.71	36.05	48.44	64.67	0	101.86	103.03	71.01	103.09	101.79	101.39	99.31	131.06	129.74	131.64	130.33	142.85
F12_E1	77.97	79.67	81.81	78.02	84.63	85.96	88.21	91.94	91.1	99.71	80.49	78.15	81.27	79.21	77.06	79.2	80.08	81.04	80.95	81.37	76.17	76.3	77.05	77.23	79.25	82.87	84.06	84.72	93.3	92.09	88.91	93.3	97.71	61.82	63.11	100.58	101.86	0	1.05	27.09	46.15	43.83	51.28	60.3	37.8	35.95	37.95	38.97	53.46
F12_H1	80.22	80.86	84.06	80.31	86.86	88.21	90.47	94.19	93.35	101.98	80.63	78.24	81.46	79.35	77.15	79.29	80.17	81.18	81.09	81.51	77.36	77.5	78.24	78.42	79.39	83.05	84.2	84.87	93.41	92.25	89.06	93.46	97.83	63.03	64.29	101.75	103.03	1.05	0	28.28	47.34	45.03	53.56	61.47	38.94	38.13	40.13	40.09	55.65
F06_E1	52.65	53.53	55.65	52.65	59.87	58.89	63.47	65.31	66.56	72.23	57.21	56.08	59.45	58.28	54.47	55.65	56.65	56.97	56.91	57.18	55.01	55.11	55.98	56.11	55.08	60.08	61.21	60.99	68.7	68.66	67.53	72.06	74.37	29.94	34.52	73.06	71.01	27.09	28.28	0	33.19	30.85	34.07	34.13	60.23	59.45	61.51	61.47	76.51
F38_E1	85.42	86.04	87.15	85.37	91.03	91.35	94.75	95.33	95.33	106.28	83.63	81.29	85.62	84.45	79.09	81.16	82.15	85.22	85.13	85.62	82.41	82.55	82.31	83.53	82.36	88.17	89.38	88.97	95.49	94.32	93.21	98.67	102.15	62.58	61.79	107.04	103.09	46.15	47.34	33.19	0	2.11	5.44	63.22	79.89	80.36	80.22	81.15	95.65
F39_E1	85.13	86.8	86.85	84.06	90.77	91.03	94.43	95	97.17	105.98	82.27	79.94	84.25	83.05	77.83	79.89	80.88	83.87	83.77	84.25	81.05	81.19	80.96	82.17	81.01	86.8	88.01	87.61	94.16	92.94	91.83	97.27	101.85	61.32	60.49	105.67	101.79	43.83	45.03	30.85	2.11	0	4.33	61.97	77.5	77.95	77.81	78.74	93.21
F24_E1	83.82	85.45	85.5	82.76	89.41	89.67	91.93	93.57	96.89	104.49	84.16	81.74	86.04	84.83	80.73	82.79	83.72	85.69	85.65	86.04	79.67	79.81	80.63	81.79	82.85	88.67	89.82	89.36	97	94.73	94.67	97	103.56	63.29	63.51	104.38	101.39	51.28	53.56	34.07	5.44	4.33	0	63.95	83.48	81.89	81.74	85.79	97.05
F20_E2	57.59	60.31	60.34	57.62	65.23	64.43	67.65	70.37	69.47	77.85	54.72	51.48	56.66	56.63	52.21	54.23	55.18	55.41	55.35	56.66	54.66	54.75	54.57	54.66	52.59	59.35	59.41	59.15	67.46	66.29	64.25	70.53	71.75	61.33	65.71	103.18	99.31	60.3	61.47	34.13	63.22	61.97	63.95	0	92.3	91.84	94.72	93.53	109.55
F04_H1	110.15	112.65	113.66	110.21	118.35	116.71	119.95	123.4	124.62	134.11	111.73	110.39	113.46	111.29	109.87	111.88	112.67	113.02	111.88	113.46	110.51	110.7	111.35	111.54	110.45	115.75	115.88	116.39	124.76	123.54	121.45	124.76	130.19	90.75	91.16	129.76	131.06	37.8	38.94	60.23	79.89	77.5	83.48	92.3	0	2.03	4.07	3.03	12.17
F37_E1	104.67	108.23	109.25	106.72	112.96	112.31	115.57	119.07	121.23	129.81	111.38	110.04	113.13	110.95	109.45	111.47	112.26	112.69	111.54	113.13	108.11	108.29	108.95	109.13	110.1	114.42	114.55	116.07	124.49	123.27	121.17	124.49	129.96	89.29	90.59	128.51	129.74	35.95	38.13	59.45	80.36	77.95	81.89	91.84	2.03	0	2.04	4.08	6.12
F16_E1	107.57	111.11	112.07	109.67	116.83	115.19	118.44	121.91	123.13	132.66	114.28	112.87	116.02	113.84	111.41	113.43	114.21	114.55	113.39	114.99	111.01	111.19	111.85	112.03	113	117.29	117.42	118.93	126.33	126.12	124.01	127.35	132.81	92.25	92.61	132.37	131.64	37.95	40.13	61.51	80.22	77.81	81.74	94.72	4.07	2.04	0	4.07	6.11
F04_E1	112.44	114.93	115.95	112.5	120.63	119	122.25	125.7	125.84	136.37	111.97	110.64	113.71	111.54	111.09	113.11	113.89	113.27	112.13	113.71	111.79	111.97	112.63	112.81	110.7	116.01	116.14	116.64	125.03	123.81	121.71	125.03	131.42	89.93	90.28	130.04	130.33	38.97	40.09	61.47	81.15	78.74	85.79	93.53	3.03	4.08	4.07	0	12.19
N19030	123.2	126.65	127.66	124.29	132.29	130.63	133.59	137.26	138.43	147.6	126.89	126.54	128.58	126.47	126.71	128.63	129.44	129.1	127.94	129.6	124.63	124.84	125.45	125.65	126.61	130.77	131.93	132.29	140.6	139.51	137.34	140.6	146.75	105.13	106.05	144.49	142.85	53.46	55.65	76.51	95.65	93.21	97.05	109.55	12.17	6.12	6.11	12.19	0
F29_H1	109.19	110.7	112.75	109.26	117.48	115.83	119.1	121.57	122.79	133.4	113.83	111.51	114.54	113.45	110.99	113.03	113.81	114.15	112.94	114.6	108.47	108.65	109.32	108.47	111.44	115.89	116.02	117.55	126.01	123.75	121.64	126.01	131.49	92.77	93.09	133.1	131.42	36.07	38.24	60.81	79.57	77.15	81.1	93.13	19.51	18.58	19.59	20.58	32.8
F29_E1	109.19	110.7	112.75	109.26	117.48	115.83	119.1	121.57	122.79	133.4	113.83	111.51	114.54	113.45	110.99	113.03	113.81	114.15	112.94	114.6	108.47	108.65	109.32	108.47	111.44	115.89	116.02	117.55	126.01	123.75	121.64	126.01	131.49	92.77	93.09	133.1	131.42	36.07	38.24	60.81	79.57	77.15	81.1	93.13	19.51	18.58	19.59	20.58	32.8
F29_E2	109.19	110.7	112.75	109.26	117.48	115.83	119.1	121.57	122.79	133.4	113.83	111.51	114.54	113.45	110.99	113.03	113.81	114.15	112.94	114.6	108.47	108.65	109.32	108.47	111.44	115.89	116.02	117.55	126.01	123.75	121.64	126.01	131.49	92.77	93.09	133.1	131.42	36.07	38.24	60.81	79.57	77.15	81.1	93.13	19.51	18.58	19.59	20.58	32.8
F17_H1	106.84	109.43	110.45	106.95	115.19	113.52	116.79	119.26	120.48	131.05	112.47	110.23	113.32	111.13	109.64	111.73	112.51	112.87	111.73	113.32	107.19	107.37	108.05	107.13	110.23	116.59	115.76	116.27	124.7	123.47	120.35	123.68	129.15	90.48	91.78	130.77	131.13	34.93	37.09	59.49	79.43	77.01	80.91	91.89	18.44	17.52	16.46	18.48	31.7
F17_E1	107.01	108.59	110.64	107.13	115.37	113.71	116.98	119.46	120.68	131.27	112.6	110.41	113.51	111.38	109.89	111.91	112.71	113.07	111.91	113.51	107.37	107.56	108.23	107.31	110.41	116.79	115.95	116.46	124.91	123.68	120.55	124.91	129.37	91.68	93.03	133.03	132.37	36.03	38.19	60.66	80.64	78.22	82.17	92.05	18.47	17.55	16.49	18.51	31.75
F36_H1	107.81	110.39	110.39	107.93	116.14	114.48	117.75	120.21	121.43	132.01	113.45	111.19	114.28	112.16	110.68	112.71	113.49	113.84	112.63	114.28	108.17	108.35	109.01	108.11	111.19	117.55	116.72	117.22	125.65	123.41	121.3	125.65	130.1	91.47	92.83	132.73	132.08	35.97	38.13	60.55	80.41	76.97	80.91	92.87	18.43	17.51	16.45	18.47	31.69
F36_E1	107.81	110.39	111.41	107.93	116.14	114.48	117.75	120.21	121.43	132.01	112.41	110.17	113.25	111.13	109.64	111.66	112.45	112.81	111.6	113.25	107.13	107.31	107.99	107.07	110.17	116.53	115.69	116.2	124.63	122.39	120.28	124.63	129.08	91.47	92.83	132.73	132.08	35.97	38.13	60.59	80.45	78.03	81.98	92.87	18.43	17.51	16.45	18.47	31.69
F10_E1	104.69	107.19	108.29	104.69	113.07	111.38	114.67	118.2	117.37	126.99	110.37	109.02	112.2	110.06	108.47	110.51	111.37	111.75	110.53	112.2	106.08	106.26	106.94	106.08	109.14	114.54	114.6	114.15	123.69	122.45	119.3	123.69	129.2	90.15	90.57	130.83	128.03	33.08	35.27	57.69	79	76.57	81.53	89.44	15.49	14.55	15.56	17.58	29.91
F08_E1	115.05	119.59	120.61	117.17	125.24	123.68	126.96	130.4	130.62	140.19	121.69	120.39	122.45	120.39	120.01	122.03	122.79	123.07	121.91	123.55	118.53	117.7	119.37	119.57	120.53	125.79	125.93	126.4	134.85	130.55	131.49	134.85	140.35	99.73	100.13	138.86	137.12	43.33	44.46	64.95	84.69	82.31	90.5	101.18	25.58	24.72	22.63	24.63	38.84
F08_H1	113.52	118.05	119.07	115.63	123.67	122.12	125.38	128.81	129.03	138.55	121.15	119.93	121.91	119.86	119.47	121.48	122.24	122.52	121.37	123	118.01	117.17	118.83	119.03	119.99	125.24	125.38	125.84	134.25	129.97	130.91	134.25	139.73	99.34	99.67	140.28	136.51	43.15	44.31	64.72	85.32	82.99	91.14	100.73	26.49	25.63	23.55	25.54	39.69
F37_H1	113	117.55	118.57	115.12	123.2	121.64	124.91	128.37	128.58	138.15	121.69	120.46	122.45	120.39	120.01	121.96	122.79	123	121.84	123.55	118.53	117.7	119.37	119.57	120.53	125.79	125.93	126.4	133.83	130.55	131.49	134.85	140.35	99.79	100.13	140.9	136.1	43.33	44.51	64.99	85.67	83.33	91.51	101.18	26.61	25.75	23.65	25.65	39.86
F15_H1	109.61	114.17	115.19	111.66	118.8	117.22	120.48	123.95	126.12	133.68	115.25	113.9	116.98	114.87	113.37	115.38	116.09	116.59	115.44	118.01	113.07	112.23	113.9	114.03	114.03	119.33	119.46	119.95	128.37	125.1	125.03	128.37	132.81	93.29	93.55	132.37	133.61	37.95	39.07	59.24	81.24	78.88	87	94.72	22.45	22.59	20.51	21.49	36.69
F18_E1	104.08	106.75	107.79	104.14	112.58	109.82	114.2	116.75	117.99	127.75	106.55	105.43	107.42	106.3	105.65	107.72	108.41	108.1	106.99	109.52	106.61	106.79	107.48	106.55	105.43	109.95	110.07	111.6	120.28	117.99	115.77	119.17	123.63	87.3	87.45	129.55	126.7	33.59	34.73	54.07	74.73	72.27	80.6	85.65	15.72	16.87	16.84	16.8	33.45
N19064	129.24	132.65	133.67	130.33	138.19	136.48	138.57	143.24	143.4	152.57	131.93	130.55	133.61	131.49	129.73	131.64	131.42	133.09	131.93	133.61	130.69	130.91	132.51	132.73	129.6	134.75	132.87	136.25	144.57	143.47	139.28	144.57	149.7	108.17	109.07	147.35	144.88	57.63	58.77	76.47	99.85	98.45	105.43	111.54	34.47	34.67	37.67	34.54	51.45
55-100-122	122.73	125.15	126.16	122.79	130.63	129.05	131.21	135.66	135.88	144.33	124.36	123	126.05	123.95	122.45	123.41	123.21	125.57	124.41	125.98	123.13	123.34	124.96	125.17	122.05	127.24	125.36	128.77	136.18	135.95	131.78	137.04	141.38	100.62	100.84	140.99	139.36	50.15	51.28	69.71	92.15	90.77	98.77	104.03	26.27	26.43	29.43	26.33	43.35
F32_H1	115.06	117.59	118.61	115.19	123.2	121.65	124.89	128.32	127.52	137.01	115.69	114.35	117.42	115.31	113.83	115.83	115.57	116.97	115.82	117.35	115.5	115.69	116.33	116.53	113.39	118.67	116.77	120.3	128.67	127.45	123.33	128.67	134.11	92.77	93.08	133.67	131.93	41.95	43.08	63.43	81.89	80.59	89.77	96.24	18.27	18.37	21.41	19.31	35.46
F32_E1	115.25	117.85	118.87	115.44	122.53	121.91	125.17	128.6	128.81	138.32	115.95	114.61	117.68	115.57	114.15	116.15	115.89	117.22	116.07	117.61	115.76	115.95	116.59	116.79	113.65	118.93	117.03	120.57	128.95	127.73	122.59	128.95	134.4	93.03	93.29	133.96	132.29	42.05	43.17	63.59	83.19	81.84	91.03	96.51	18.31	18.41	21.45	19.35	35.54
F13_E1	111.6	114.1	115.12	111.66	119.82	118.18	121.43	124.89	124.09	134.63	112.16	110.82	113.9	111.79	110.31	112.33	112.01	113.46	112.31	113.9	111.97	112.16	112.81	113	109.86	115.19	113.27	116.83	125.24	124.01	118.87	125.24	130.69	90.18	90.48	130.26	129.6	38.99	40.11	60.48	80.17	79.85	87	92.66	17.33	17.44	20.49	18.4	34.61
F20_E1	110.26	112.83	112.83	110.2	117.66	117.99	121.26	122.86	123.07	131.71	114.99	113.61	116.83	115.65	112.99	115.05	114.79	116.36	115.19	116.76	114.73	114.92	115.65	114.73	112.62	118.13	116.17	119.81	128.43	127.17	122.93	128.43	131.87	93.53	92.57	133.5	132.83	41	42.13	61.99	82.32	80.99	89.31	93.99	16.73	16.84	19.95	17.82	34.43
F11_E1	110.76	113.27	114.29	110.82	119	118.31	120.61	124.09	124.29	132.81	114.41	113.07	115.12	113	113.55	115.57	115.31	115.69	114.55	115.12	114.22	114.41	115.05	115.25	112.1	117.42	115.5	119.07	127.49	125.24	122.12	126.47	132.95	92.35	93.61	131.49	129.81	42.25	43.37	61.58	82.51	81.15	89.17	92.82	18.39	18.5	21.55	19.45	34.67
F07_E1	110.53	112.03	113.13	110.66	117.87	116.21	119.5	123	123.14	131.71	114.15	112.79	116.03	113.89	112.36	114.33	115.19	115.57	114.41	116.03	113.05	113.23	113.89	114.08	111.95	117.31	116.34	118.97	127.45	126.21	123.07	127.38	132.97	92.04	92.31	132.37	131.71	36.17	37.31	58.7	78.67	77.33	86.59	93.5	15.43	13.46	16.53	16.49	29.79
F27_E1	119.53	121.91	121.98	119.59	127.66	126.05	128.29	132.73	132.95	140.43	121.09	119.79	122.86	120.68	119.4	120.37	120.1	122.39	121.23	122.79	120.88	121.09	121.71	121.91	118.77	123	121.1	124.69	133.09	131.86	128.74	133.09	138.55	96.13	96.51	136.07	135.42	46.28	47.41	66.79	88.52	86.14	94.27	100.67	22.39	22.52	25.55	23.45	39.62
F33_H1	117.87	120.35	120.35	117.94	125.98	124.43	125.65	131.13	131.2	139.73	117.37	116.02	119.17	117.05	115.64	116.61	116.35	118.7	117.55	119.17	117.05	117.24	117.87	118.07	114.93	120.41	118.51	122.05	129.45	128.22	124.09	130.47	134.93	94.38	94.65	134.48	133.83	44.31	45.44	64.91	87.55	84.16	92.36	98.89	20.42	20.55	23.59	21.49	37.71
55-100-077	129.44	131.79	132.88	129.51	137.38	135.72	138.94	141.45	142.71	151.19	128.99	127.6	130.75	128.55	126.95	129.04	128.75	130.25	129.08	130.75	127.81	128.03	129.65	129.87	125.68	131.93	130.03	133.39	142	139.73	136.44	141.85	147.11	108.17	108.29	148.91	147.19	56.07	57.23	76.15	94.4	91.93	102.15	110.47	32.75	33.95	35.97	33.84	50
55-100-051	124.15	126.57	127.59	124.15	132.15	130.48	133.67	136.11	138.43	147.92	124.77	123.41	126.4	125.31	122.93	124.86	125.47	126.99	125.84	127.41	125.59	125.79	126.4	126.61	124.49	128.67	128.81	130.13	137.57	137.41	135.25	137.57	141.77	101.99	102.1	141.61	139.74	50.32	51.45	73.24	92.47	90.03	98.05	105.4	28.38	29.57	30.55	29.46	44.48
N19330	131.57	132.95	134.97	131.64	139.43	137.79	141.77	144.49	145.65	155.1	133.25	132.88	135.95	132.81	132.23	134.15	135.03	135.42	134.25	135.87	134.05	134.27	134.85	135	132.95	138.09	138.25	138.57	146.91	145.81	143.55	146.75	151.05	111.51	113.57	152.74	153.07	61.99	63.11	84.32	101.14	100.85	106.73	114.87	17.26	20.43	21.41	16.28	29.37
F01_E1	118.14	119.53	120.61	117.24	125.31	123.75	127.03	130.47	128.65	139.25	121.63	119.3	122.59	119.37	118.97	120.92	121.75	121.97	120.81	121.49	118.6	118.8	119.43	118.6	119.57	124.84	124.98	125.45	132.88	131.64	130.55	133.9	138.37	96.73	97.05	135.87	137.2	43.4	44.53	67.11	84.6	82.22	90.34	99.12	26.63	26.8	26.73	27.71	42.95
N19133	148.74	148.93	151.05	147.8	155.51	153.92	157.88	161.49	159.73	170.12	149.4	148.99	154.17	151.03	148.51	150.23	151.09	151.55	150.36	152.05	150.26	150.51	151.03	150.26	151.19	156.2	156.37	156.61	163.87	161.84	161.57	164.87	169.11	128.84	127.88	167.73	167.08	75.48	76.61	95.1	113.59	112.21	119.21	129.01	57.88	58.23	57.11	58.01	73.8
N19284	168.01	167.17	169.11	167.08	173.69	170.95	174.17	178.65	180.96	187.23	162.53	164.21	165.23	162.07	161.91	162.59	164.46	166.62	166.43	165.23	162.35	162.61	164.11	165.41	164.39	168.19	169.39	168.55	177.83	176.82	175.61	177.93	182.27	147.31	148.34	187.83	185.31	134.34	135.54	114.57	108.22	104.73	107.6	145.31	164.49	164.48	166.25	165.88	179.04
N19145	168.83	169.01	169.93	167.91	174.41	171.86	174.99	179.36	181.67	189.15	164.48	166.06	167.08	163.93	162.86	163.79	165.39	168.47	168.28	166.99	164.21	164.48	165.97	167.27	166.25	170.03	171.23	170.38	178.94	177.63	177.35	179.85	182.98	150.23	149.29	189.75	188.14	136.21	137.49	115.66	110.34	106.79	109.59	148.21	166.34	166.33	168.1	167.73	179.95
SNP distance matrix of 79 livestock-associated methicillin-resistant Staphylococcus aureus whole genome sequences
	F08_E2	F08_H1	F09_E1	F10_E1	F11_E1	F11_H1	F12_E1	F12_H1	N19018	N19030	N19064	N19133	N19145	N19211	N19218	N19280	N19281	N19284	N19294	N19329	N19330	F21_H1	F05_E1	N20002	F13_E1	F14_E1	F15_H1	F16_E1	F17_H1	F17_E1	F18_E1	F19_E1	F20_E1	F01_E1	F20_E2	F25_H1	F23_H1	F24_E1	F27_E1	F27_H1	F28_H1	F28_H2	F28_E2	F28_E1	F02_E1	F29_H1	F29_E1	F29_E2	F30_E1
F08_E2	0	247	107	277	243	79	277	280	198	226	239	256	312	83	193	215	167	305	220	80	236	223	89	73	248	80	236	251	249	256	301	190	378	261	177	194	62	300	258	90	102	91	81	86	49	251	259	276	60
F08_H1	247	0	241	122	114	238	193	198	260	132	138	143	322	236	253	246	239	325	247	252	141	203	246	227	125	255	75	147	144	121	182	227	269	148	234	254	234	287	121	235	226	250	227	243	256	120	122	131	234
F09_E1	107	241	0	263	245	98	256	257	221	260	267	272	329	52	212	240	196	326	245	101	266	208	70	88	260	103	240	269	267	250	323	181	396	269	184	207	87	297	248	91	97	110	92	105	114	257	251	260	91
F10_E1	277	122	263	0	142	270	200	209	292	162	170	155	354	264	283	274	269	353	277	278	171	229	274	245	155	285	133	175	154	131	230	253	303	162	266	282	262	313	141	259	246	276	253	271	286	128	130	123	258
F11_E1	243	114	245	142	0	236	211	210	255	113	90	147	318	232	250	234	236	319	243	240	119	215	240	237	81	245	109	124	132	127	186	232	219	138	222	249	232	288	85	231	244	242	229	235	250	124	132	147	240
F11_H1	79	238	98	270	236	0	272	269	195	237	240	263	313	82	192	216	170	306	227	57	239	218	78	98	241	79	233	246	242	245	296	183	369	252	168	189	77	295	253	85	99	84	74	77	90	246	254	271	89
F12_E1	277	193	256	200	211	272	0	41	290	233	239	240	343	258	285	272	271	350	273	277	240	216	274	232	227	283	204	246	245	218	301	252	372	245	264	286	259	306	198	249	235	278	256	275	286	211	213	206	253
F12_H1	280	198	257	209	210	269	41	0	287	234	238	245	348	257	276	275	268	353	276	276	243	217	271	237	222	284	201	245	240	217	296	251	367	246	257	281	262	315	203	254	250	279	255	270	287	216	216	213	258
N19018	198	260	221	292	255	195	290	287	0	242	251	277	326	191	89	229	83	323	236	194	254	239	203	207	262	198	253	255	258	265	311	94	380	270	181	108	198	314	272	208	217	200	192	189	203	264	278	291	216
N19030	226	132	260	162	113	237	233	234	242	0	105	135	305	227	237	221	219	294	222	225	68	236	237	250	120	232	125	63	124	137	183	243	236	132	217	244	241	299	128	250	250	234	225	223	233	132	138	161	253
N19064	239	138	267	170	90	240	239	238	251	105	0	153	322	238	254	228	226	313	235	238	113	243	242	257	89	233	133	118	128	143	184	250	211	142	226	251	244	310	97	255	264	238	235	229	238	144	152	169	260
N19133	256	143	272	155	147	263	240	245	277	135	153	0	335	245	268	251	248	332	254	263	150	244	271	256	160	272	142	162	145	138	221	260	294	59	259	281	265	322	158	266	259	267	254	262	263	135	137	152	265
N19145	312	322	329	354	318	313	343	348	326	305	322	335	0	299	319	301	307	37	300	308	319	301	317	321	327	312	315	324	324	329	382	316	451	328	297	328	316	324	325	316	322	315	305	308	313	324	338	353	324
N19211	83	236	52	264	232	82	258	257	191	227	238	245	299	0	184	210	170	296	219	77	235	208	58	82	245	81	229	240	238	243	296	179	365	244	160	195	81	293	247	87	95	90	84	79	84	242	246	263	85
N19218	193	253	212	283	250	192	285	276	89	237	254	268	319	184	0	232	80	316	233	195	259	234	196	200	255	197	246	254	253	252	308	87	383	265	176	105	197	313	265	201	204	195	185	180	196	261	263	284	207
N19280	215	246	240	274	234	216	272	275	229	221	228	251	301	210	232	0	208	294	111	211	231	122	220	232	243	213	235	238	234	249	296	231	367	248	204	235	219	297	253	227	239	216	216	209	218	248	260	273	235
N19281	167	239	196	269	236	170	271	268	83	219	226	248	307	170	80	208	0	300	209	169	231	218	178	184	243	171	232	238	235	242	296	77	363	249	162	81	173	293	255	181	190	173	165	164	172	243	255	270	185
N19284	305	325	326	353	319	306	350	353	323	294	313	332	37	296	316	294	300	0	293	297	306	306	306	318	324	303	318	317	317	328	377	319	444	321	292	321	311	329	330	319	323	304	298	297	310	331	339	352	323
N19294	220	247	245	277	243	227	273	276	236	222	235	254	300	219	233	111	209	293	0	220	238	123	227	231	250	224	242	249	245	254	307	232	374	253	209	238	230	300	254	234	244	229	223	220	225	253	261	278	236
N19329	80	252	101	278	240	57	277	276	194	225	238	263	308	77	195	211	169	297	220	0	237	223	85	95	245	78	239	246	242	255	302	188	371	254	167	194	82	300	257	94	112	89	85	82	85	254	264	277	96
N19330	236	141	266	171	119	239	240	243	254	68	113	150	319	235	259	231	231	306	238	237	0	242	243	258	124	236	128	79	129	142	185	253	242	135	223	250	241	313	136	254	261	235	236	230	247	143	153	170	259
F21_H1	223	203	208	229	215	218	216	217	239	236	243	244	301	208	234	122	218	306	123	223	242	0	222	196	232	231	206	247	247	226	305	203	376	251	212	235	207	271	210	201	199	228	206	223	232	217	223	224	205
F05_E1	89	246	70	274	240	78	274	271	203	237	242	271	317	58	196	220	178	306	227	85	243	222	0	100	247	75	235	244	240	253	290	185	369	254	160	187	81	299	253	85	109	88	80	75	88	252	254	275	91
N20002	73	227	88	245	237	98	232	237	207	250	257	256	321	82	200	232	184	318	231	95	258	196	100	0	254	103	230	271	267	244	323	177	398	273	188	207	51	295	236	85	83	112	90	105	80	247	243	244	59
F13_E1	248	125	260	155	81	241	227	222	262	120	89	160	327	245	255	243	243	324	250	245	124	232	247	254	0	246	112	121	137	138	183	243	218	143	225	250	243	301	96	250	255	243	236	234	255	141	137	162	253
F14_E1	80	255	103	285	245	79	283	284	198	232	233	272	312	81	197	213	171	303	224	78	236	231	75	103	246	0	240	233	229	256	287	190	362	243	157	182	76	306	260	92	114	83	81	68	77	259	265	282	94
F15_H1	236	75	240	133	109	233	204	201	253	125	133	142	315	229	246	235	232	318	242	239	128	206	235	230	112	240	0	130	129	126	165	228	258	135	219	241	225	286	118	228	233	235	220	226	247	121	123	134	235
F16_E1	251	147	269	175	124	246	246	245	255	63	118	162	324	240	254	238	238	317	249	246	79	247	244	271	121	233	130	0	119	144	172	254	237	133	218	245	244	316	141	259	267	231	234	218	250	147	153	174	264
F17_H1	249	144	267	154	132	242	245	240	258	124	128	145	324	238	253	234	235	317	245	242	129	247	240	267	137	229	129	119	0	59	178	253	251	116	216	242	242	317	151	257	266	232	235	215	246	94	100	119	262
F17_E1	256	121	250	131	127	245	218	217	265	137	143	138	329	243	252	249	242	328	254	255	142	226	253	244	138	256	126	144	59	0	197	234	274	129	235	261	239	301	134	246	243	247	236	244	263	75	83	94	247
F18_E1	301	182	323	230	186	296	301	296	311	183	184	221	382	296	308	296	296	377	307	302	185	305	290	323	183	287	165	172	178	197	0	310	299	194	272	299	298	372	209	313	324	294	291	275	304	206	206	233	318
F19_E1	190	227	181	253	232	183	252	251	94	243	250	260	316	179	87	231	77	319	232	188	253	203	185	177	243	190	228	254	253	234	310	0	381	259	173	92	174	286	241	182	179	186	170	181	195	239	241	252	174
F20_E1	378	269	396	303	219	369	372	367	380	236	211	294	451	365	383	367	363	444	374	371	242	376	369	398	218	362	258	237	251	274	299	381	0	265	341	370	373	441	236	388	399	367	366	352	377	277	279	306	393
F01_E1	261	148	269	162	138	252	245	246	270	132	142	59	328	244	265	248	249	321	253	254	135	251	254	273	143	243	135	133	116	129	194	259	265	0	228	254	254	317	157	263	268	246	243	235	262	132	138	157	270
F20_E2	177	234	184	266	222	168	264	257	181	217	226	259	297	160	176	204	162	292	209	167	223	212	160	188	225	157	219	218	216	235	272	173	341	228	0	167	165	287	243	177	195	162	166	147	174	236	236	265	183
F25_H1	194	254	207	282	249	189	286	281	108	244	251	281	328	195	105	235	81	321	238	194	250	235	187	207	250	182	241	245	242	261	299	92	370	254	167	0	192	310	266	200	209	190	182	173	193	264	266	283	202
F23_H1	62	234	87	262	232	77	259	262	198	241	244	265	316	81	197	219	173	311	230	82	241	207	81	51	243	76	225	244	242	239	298	174	373	254	165	192	0	290	243	74	94	85	81	78	67	238	248	261	58
F24_E1	300	287	297	313	288	295	306	315	314	299	310	322	324	293	313	297	293	329	300	300	313	271	299	295	301	306	286	316	317	301	372	286	441	317	287	310	290	0	295	286	287	302	282	299	309	293	301	314	292
F27_E1	258	121	248	141	85	253	198	203	272	128	97	158	325	247	265	253	255	330	254	257	136	210	253	236	96	260	118	141	151	134	209	241	236	157	243	266	243	295	0	230	235	255	242	252	265	129	133	132	241
F27_H1	90	235	91	259	231	85	249	254	208	250	255	266	316	87	201	227	181	319	234	94	254	201	85	85	250	92	228	259	257	246	313	182	388	263	177	200	74	286	230	0	88	97	83	92	97	239	251	256	82
F28_H1	102	226	97	246	244	99	235	250	217	250	264	259	322	95	204	239	190	323	244	112	261	199	109	83	255	114	233	267	266	243	324	179	399	268	195	209	94	287	235	88	0	55	59	72	117	238	240	247	90
F28_H2	91	250	110	276	242	84	278	279	200	234	238	267	315	90	195	216	173	304	229	89	235	228	88	112	243	83	235	231	232	247	294	186	367	246	162	190	85	302	255	97	55	0	54	35	98	250	258	275	105
F28_E2	81	227	92	253	229	74	256	255	192	225	235	254	305	84	185	216	165	298	223	85	236	206	80	90	236	81	220	234	235	236	291	170	366	243	166	182	81	282	242	83	59	54	0	45	92	235	241	252	85
F28_E1	86	243	105	271	235	77	275	270	189	223	229	262	308	79	180	209	164	297	220	82	230	223	75	105	234	68	226	218	215	244	275	181	352	235	147	173	78	299	252	92	72	35	45	0	85	247	251	272	98
F02_E1	49	256	114	286	250	90	286	287	203	233	238	263	313	84	196	218	172	310	225	85	247	232	88	80	255	77	247	250	246	263	304	195	377	262	174	193	67	309	265	97	117	98	92	85	0	262	270	285	67
F29_H1	251	120	257	128	124	246	211	216	264	132	144	135	324	242	261	248	243	331	253	254	143	217	252	247	141	259	121	147	94	75	206	239	277	132	236	264	238	293	129	239	238	250	235	247	262	0	26	33	244
F29_E1	259	122	251	130	132	254	213	216	278	138	152	137	338	246	263	260	255	339	261	264	153	223	254	243	137	265	123	153	100	83	206	241	279	138	236	266	248	301	133	251	240	258	241	251	270	26	0	41	246
F29_E2	276	131	260	123	147	271	206	213	291	161	169	152	353	263	284	273	270	352	278	277	170	224	275	244	162	282	134	174	119	94	233	252	306	157	265	283	261	314	132	256	247	275	252	272	285	33	41	0	259
F30_E1	60	234	91	258	240	89	253	258	216	253	260	265	324	85	207	235	185	323	236	96	259	205	91	59	253	94	235	264	262	247	318	174	393	270	183	202	58	292	241	82	90	105	85	98	67	244	246	259	0
F30_H1	202	235	191	253	248	191	252	253	102	253	264	270	328	187	97	243	87	327	244	200	265	211	195	181	259	202	236	266	263	246	322	70	393	269	189	106	184	294	247	190	183	200	180	193	207	249	251	254	182
F32_H1	240	133	256	165	83	233	236	235	248	100	71	156	313	233	251	227	227	306	234	231	104	240	231	260	82	218	122	97	113	134	161	241	192	125	207	236	233	305	96	248	261	225	228	214	237	139	145	164	253
F32_E1	233	128	253	158	74	232	227	228	249	99	72	147	310	228	246	224	224	307	235	232	103	231	234	253	83	223	117	100	110	129	168	240	197	126	208	237	230	300	91	241	252	220	225	215	236	132	140	159	248
F33_H1	243	118	249	146	78	238	217	216	259	115	84	147	322	238	250	242	240	321	245	248	123	223	240	243	87	247	113	128	140	129	190	234	219	146	228	253	238	296	69	239	244	246	223	239	254	128	126	149	242
F31_E1	190	223	221	253	213	195	253	248	208	196	203	234	282	189	203	105	185	273	114	192	204	125	197	211	212	192	208	215	207	226	267	208	336	221	173	208	202	274	230	210	220	197	197	184	199	227	229	254	218
F34_H1	75	227	82	243	235	94	234	237	213	254	261	262	321	80	204	236	190	322	239	99	260	190	98	34	252	99	224	265	261	244	321	179	392	267	186	203	49	285	226	75	79	108	82	101	82	239	241	236	57
F03_E1	50	253	109	283	245	81	283	286	196	222	231	260	308	81	195	203	167	299	214	76	228	229	81	65	250	64	240	237	231	256	289	194	364	251	163	186	46	306	258	92	110	83	87	70	57	257	265	282	80
F34_E1	82	223	89	243	227	81	245	244	202	246	249	260	316	81	195	221	179	315	232	90	248	195	87	73	238	58	218	255	249	236	309	172	380	255	171	192	70	282	232	70	84	97	77	88	91	233	241	244	76
F35_E2	171	237	188	265	228	166	267	264	77	217	220	258	303	170	80	206	56	292	211	165	227	216	166	192	231	157	228	222	219	238	280	71	349	235	148	69	167	289	243	179	188	161	161	150	174	239	247	264	185
F36_H1	241	126	253	136	114	234	225	222	252	120	130	129	324	234	245	232	233	317	247	242	127	229	238	251	127	241	115	125	50	59	182	239	257	114	222	246	234	297	139	241	246	232	219	223	246	76	80	101	246
F36_E1	230	125	254	137	117	229	224	229	249	109	119	124	315	235	246	229	222	308	234	235	116	228	235	250	126	230	116	116	43	54	175	238	246	107	215	237	229	294	136	240	245	223	218	216	239	73	81	100	247
F37_E1	252	114	242	136	107	241	207	204	262	74	133	147	327	235	251	247	241	326	254	251	96	212	245	236	110	256	111	77	142	121	195	229	262	146	233	254	239	289	112	240	234	246	225	239	261	122	124	135	233
F37_H1	259	44	247	142	128	254	205	206	272	140	152	157	334	248	267	258	251	335	259	262	153	215	258	239	141	265	85	157	158	137	196	241	283	158	244	266	246	291	129	243	236	262	231	255	270	130	130	139	248
F38_E1	322	290	299	318	306	315	305	314	336	327	332	335	346	303	331	315	319	345	322	324	331	269	315	293	319	324	295	336	338	317	388	300	463	338	305	328	302	220	303	300	296	321	303	318	331	314	312	315	304
F39_E1	286	291	295	323	285	277	317	324	296	290	295	316	310	277	301	277	283	313	286	286	292	277	281	297	298	278	284	293	295	298	343	284	418	299	263	290	278	202	302	284	298	283	277	276	293	297	307	322	292
F40_E1	84	243	101	273	231	77	273	270	190	228	233	264	310	81	185	213	169	299	222	84	230	219	77	99	240	72	234	229	229	240	285	180	362	239	153	176	78	298	248	88	80	55	53	44	83	247	257	272	94
F04_E1	239	136	259	164	110	230	237	234	251	71	106	153	316	230	248	224	228	307	237	234	55	239	232	259	115	223	121	66	108	135	166	248	227	128	210	239	234	310	131	249	258	228	227	213	240	140	146	165	254
F04_H1	222	105	230	135	91	213	204	209	238	64	103	128	297	219	235	217	219	300	228	225	48	206	223	230	96	224	96	67	117	112	171	217	234	119	209	234	213	279	106	220	227	217	208	214	231	111	119	134	227
F06_E1	363	390	388	420	378	362	418	419	375	363	368	405	443	356	378	350	354	434	359	359	361	366	362	386	383	349	377	364	366	391	424	377	485	378	336	367	363	441	395	377	387	354	358	343	366	392	402	419	383
F07_E1	299	195	315	228	146	292	296	293	303	163	138	216	370	290	300	286	286	365	295	294	169	297	290	317	143	279	182	160	173	194	224	298	251	189	264	295	292	362	161	307	313	279	286	268	298	201	207	230	312
F08_E1	248	73	262	165	127	241	236	233	247	119	123	156	319	235	246	231	232	314	244	241	124	242	237	264	130	228	92	116	115	140	155	244	244	131	211	239	239	312	144	254	261	231	230	216	245	143	147	168	259
55-100-124_L3	120	246	107	264	260	121	253	252	234	267	284	281	338	105	215	255	215	339	258	116	277	215	117	83	269	128	243	284	284	269	332	200	409	288	199	224	110	314	257	108	106	131	107	118	129	268	258	259	112
55-100-011_L1	252	293	247	313	306	251	306	303	162	301	316	322	372	235	151	293	143	367	292	248	309	267	255	229	311	250	290	310	307	312	364	142	433	321	241	160	244	360	303	248	241	254	238	241	257	317	311	310	252
55-100-051_L2	347	222	345	244	214	350	299	312	363	215	218	245	418	336	360	346	348	425	343	348	227	321	352	329	219	351	223	236	246	241	294	348	351	250	338	361	346	400	207	347	338	358	343	353	352	236	236	243	350
55-100-063_L1	258	313	267	331	320	265	324	327	180	309	324	330	390	247	173	303	143	383	306	256	321	287	267	241	327	264	306	328	323	330	382	164	447	337	255	174	254	368	321	262	257	272	256	257	263	327	325	332	266
55-100-070_L1	417	462	420	486	469	414	483	474	327	470	473	491	541	404	316	456	306	544	461	413	476	438	416	402	474	415	451	469	464	471	517	313	592	486	398	323	405	525	468	415	414	415	405	402	418	478	478	483	419
55-100-077_L2	829	714	835	740	672	828	799	798	843	701	672	733	892	814	834	824	824	899	827	828	705	815	830	821	675	829	705	708	714	723	766	830	787	728	814	837	826	886	681	833	836	832	821	823	832	728	732	739	842
55-100-121_L3	102	240	95	262	248	99	251	250	214	247	254	265	326	83	203	235	189	317	234	94	255	211	101	73	253	102	239	262	260	255	318	190	385	264	181	208	90	306	251	98	96	111	97	102	103	262	250	259	98
55-100-122_L2	275	152	277	170	116	274	235	230	297	147	96	175	356	264	286	272	266	351	277	270	149	247	280	259	117	277	145	156	164	167	222	274	245	176	264	285	268	332	109	277	272	280	265	271	282	168	164	167	276
55-103-012_L3	150	325	169	353	313	147	351	350	268	292	297	336	380	147	263	281	237	367	290	146	298	299	145	177	314	134	312	301	299	318	353	258	426	309	221	248	152	374	328	162	180	147	153	136	153	327	333	350	172
[truncated: 30 more columns]
